# Supplementary material for: Resolving relationships in the radiation of Australia’s largest pea clade (Fabaceae tribe Mirbelieae) with target-capture sequencing
Source: Ann Bot. 2025 Jun 17;136(3):637–49. doi: 10.1093/aob/mcaf128 (PMC12455713; doi:10.1093/aob/mcaf128)
Supplement: mcaf128_Supplementary_Data [file mcaf128_supplementary_data.zip]

Archive with 3 entries (3 files):
- Supplementary Figure 1.docx
- Supplementary Table S1.xlsx
- Supplementary Table S2.xlsx
