# Supplementary material for: Resolving relationships in the radiation of Australia’s largest pea clade (Fabaceae tribe Mirbelieae) with target-capture sequencing
Source: Ann Bot. 2025 Jun 17;136(3):637–49. doi: 10.1093/aob/mcaf128 (PMC12455713; doi:10.1093/aob/mcaf128)
Supplement: mcaf128_Supplementary_Data [file mcaf128_supplementary_data.zip › Supplementary Table S1.xlsx]

## Sheet: Sheet1
No.	Species	Herb/Coll No.	Collector	Coll. date	NCBI SRA No.
P1-3	Almaleea cambagei	9055	M.D. Crisp	1997
P1-1	Almaleea incurvata	5507	P.C. Jobson	1998
P1-2	Almaleea paludosa	20-36	J.A.R. Clugston	2020
P1-41	Mirbelia sp. Qld	NSW424610	P.C. Jobson	1997
P1-4	Aotus carinata	6098	P.C. Jobson	1998
P1-8	Aotus procumbens	9511	M.D. Crisp	2002
P1-5	Aotus prosacris	9194	M.D. Crisp	2000
P1-40	Aotus sp. Esperance	NSW623646	J.M. Talyor	1983
P1-59	Aotus sp. Dundas	5794	P.C. Jobson	1998
P1-9	Aotus sp. West River	9336	M.D. Crisp	2001
P1-6	Aotus subglauca	10342	M.D. Crisp	2006
P1-7	Aotus subspinescens	5605	P.C. Jobson	1998
P1-10	Callistachys lanceolata	8978	M.D. Crisp	1996
P1-13	Chorizema aciculare	9464	M.D. Crisp	2002
P1-14	Chorizema dicksonii	NSW690456	J. Palmer	1985
P1-15	Chorizema parviflorum	NSW830300	R Hamilton	1993
P1-19	Dillwynia acerosa	6257	P.C. Jobson	2000
P1-20	Dillwynia acicularis	6498	P.C. Jobson	2000
P1-27	Dillwynia cinerascens	5680	P.C. Jobson	1998
P1-21	Dillwynia dillwynioides	5963	P.C. Jobson	1998
P1-22	Dillwynia floribunda	5005	P.C. Jobson	1997
P1-23	Dillwynia glaberrima	5654	P.C. Jobson	1998
P1-24	Dillwynia laxiflora	5897	P.C. Jobson	1998
P1-28	Dillwynia phylicoides	5062	P.C. Jobson	1997
P1-25	Dillwynia pungens	5820	P.C. Jobson	1998
P1-26	Dillwynia retorta	5566	P.C. Jobson	1998
P1-18	Dillwynia hispida	5621	P.C. Jobson	1998
P1-29	Euchilopsis linearis	8975	M.D. Crisp	1996
P1-92	Eutaxia actinophylla	9544	M.D. Crisp	2002
P1-94	Eutaxia inuncta	5830	P.C. Jobson	1998
P1-93	Eutaxia obovata	6087	P.C. Jobson	1998
P1-31	Eutaxia parvifolia	5822	P.C. Jobson	1998
P1-32	Gastrolobium bilobum	9436	M.D. Crisp	2002
P1-33	Gastrolobium bracteolosum	8982	M.D. Crisp	1996
P1-34	Gastrolobium formosum	8251	M.D. Crisp	1988
P1-35	Gastrolobium latifolium	5805	P.C. Jobson	1998
P1-36	Gastrolobium leakeanum	9353	M.D. Crisp	2001
P1-38	Gastrolobium formosum	8933	M.D. Crisp	1996
P1-37	Jacksonia racemosa	6203	P.C. Jobson	1998
P1-39	Jacksonia scoparia	20-25	J.A.R. Clugston	2020
P1-45	Latrobea brunonis	6161	P.C. Jobson	1998
P1-46	Latrobea tenella	5959	P.C. Jobson	1998
P1-48	Leptosema anomalum	10613	M.D. Crisp	2009
P1-47	Leptosema daviesioides	88	G.T. Chandler	1999
P1-49	Leptosema oxylobioides	9581	M.D. Crisp	2003
P1-50	Leptosema uniflorum	10385	M.D. Crisp	2007
P1-54	Mirbelia dilatata	9527	M.D. Crisp	2002
P1-55	Mirbelia ovata	9218	M.D. Crisp	2000
P1-61	Mirbelia oxylobioides	21-8	J.A.R. Clugston	2021
P1-56	Mirbelia spinosa	9248	M.D. Crisp	2000
P1-58	Mirbelia subcordata	9460	M.D. Crisp	2002
P1-57	Mirbelia viminalis	10569	M.D. Crisp	2009
P1-62	Oxylobium ellipticum	21-9	J.A.R. Clugston	2020
P1-63	Phyllota barbata	6185	P.C. Jobson	1998
P1-60	Phyllota luehmannii	8369	R.G. Coveny	1976
P1-64	Phyllota pleurandroides	9553	M.D. Crisp	2002
P1-65	Phyllota squarrosa	20-27	J.A.R. Clugston	2020
P1-17	Podolobium aciculiferum	NSW921606	A.R. Bean	2004
P1-16	Podolobium aestivum	NSW842517	A.R. Bean	2005
P1-11	Podolobium alpestre	9152	M.D. Crisp	2000
P1-12	Podolobium scandens	9128	M.D. Crisp	2000
P1-66	Pultenaea arida	NSW453747	W.R. Archer	1995
P1-84	Pultenaea blakelyi	20-28	J.A.R. Clugston	2020
P1-68	Pultenaea brachytropis	NSW613645	P.C. Jobson	1998
P1-87	Pultenaea canescens	20-43	J.A.R. Clugston	2020
P1-69	Pultenaea craigiana	GFC 10845	G.F. Craig	2021
P1-42	Pultenaea empetrifolia	9502	M.D. Crisp	2002
P1-43	Pultenaea ericifolia	NSW683694	M.D. Crisp	1993
P1-82	Pultenaea ferruginea	20-41	J.A.R. Clugston	2020
P1-72	Pultenaea flexilis	20-17	J.A.R. Clugston	2020
P1-74	Pultenaea glabra	9047	M.A.M. Renner	2020
P1-67	Pultenaea hetrochila	NSW449512	P.C. Jobson	1998
P1-44	Pultenaea indira	9178	M.D. Crisp	2000
P1-71	Pultenaea juniperina	21-12	J.A.R. Clugston	2021
P1-85	Pultenaea linophylla	20-11	J.A.R. Clugston	2020
P1-89	Pultenaea microphylla	20-22	J.A.R. Clugston	2020
P1-51	Pultenaea ochreata	42	M.D. Crisp	2002
P1-91	Pultenaea parviflora	20-62	J.A.R. Clugston	2020
P1-52	Pultenaea pauciflora	1628	T.D. Macfarlane	1984
P1-53	Pultenaea reticulata	10949	M.D. Crisp	2010
P1-88	Pultenaea retusa	20-51	J.A.R. Clugston	2020
P1-86	Pultenaea rosmarinifolia	20-67	J.A.R. Clugston	2020
P1-90	Pultenaea scabra	20-08	J.A.R. Clugston	2020
P1-76	Pultenaea furcarta	9171	M.A.M. Renner	2020
P1-77	Pultenaea praecipua ssp. praecipua	9056	M.A.M. Renner	2020
P1-73	Pultenaea sp. H	20-18	J.A.R. Clugston	2020
P1-78	Pultenaea mutabilis var. mutabilis	9050	M.A.M. Renner	2020
P1-79	Pultenaea aculeata	9036	M.A.M. Renner	2020
P1-80	Pultenaea tenebrosa	9184	M.A.M. Renner	2020
P1-81	Pultenaea stipularis	20-39	J.A.R. Clugston	2020
P1-75	Pultenaea tuberculata	20-29	J.A.R. Clugston	2020
P1-83	Pultenaea villosa	20-52	J.A.R. Clugston	2020
P1-96	Urodon dasyphyllus	NSW483303	P.C. Jobson	1998
81237	Bossiaea heterophylla	NSW813992	H.McPherson	2012
80814	Pultenaea largiflorens	AD 246951	P.J. Lang	2009
80813	Gompholobium ecostatum	AD 143599	P.J. Lang	2022
80812	Dillwynia hispida	AD 177886	K.L. Graham | S. Rhodes	2002
80586	Gastrolobium bilobum	MEL 2327564A	Cranfield, R.J.	2001
80583	Eutaxia myrtifolia	MEL 2249221A	Tauss, C.	2001
80578	Daviesia acicularis	MEL 2361326A	Hosking, J.R.	2005
80572	Chorizema ilicifolium	MEL 2035046A	Archer, W.R.	1995
80568	Callistachys lanceolata	MEL 2308737A	Cranfield, R.J.	2001
80563	Aotus ericoides	MEL 2389892A	Narunajeewa, N.G.	2015
80361	Viminaria juncea	NSW759558	D.M. Crayn	2007
80359	Urodon capitatus	NSW211668	B.J. Conn	1985
80352	Sphaerolobium vimineum	NSW402258	R.G. Coveny	1994
80345	Podolobium ilicifolium	NSW1055884	G.N. Taseski	2018
80343	Phyllota phylicoides	NSW706494	M.V. Robinson	2003
80339	Oxylobium cordifolium	NSW762033	A.E. Orme	2007
80334	Mirbelia rubiifolia	NSW493931	R. Johnstone	2005
80332	Leptosema bossiaeoides	NSW579236	I.R. Telford	1992
80331	Latrobea diosmifolia	MEL 2327564A	Cranfield, R.J.	1998
80327	Jacksonia spinosa	NSW704161	P.C. Jobson	1998
80326	Isotropis foliosa	NSW929163	L.M. Copeland	2007
