# Supplementary material for: Resolving relationships in the radiation of Australia’s largest pea clade (Fabaceae tribe Mirbelieae) with target-capture sequencing
Source: Ann Bot. 2025 Jun 17;136(3):637–49. doi: 10.1093/aob/mcaf128 (PMC12455713; doi:10.1093/aob/mcaf128)
Supplement: mcaf128_Supplementary_Data [file mcaf128_supplementary_data.zip › Supplementary Table S2.xlsx]

## Sheet: Sheet1
Name	NumReads	ReadsMapped	PctOnTarget	GenesMapped	GenesWithContigs	GenesWithSeqs	GenesAt25pct	GenesAt50pct	GenesAt75pct	GenesAt150pct	ParalogWarningsLong	ParalogWarningsDepth	GenesWithoutStitchedContigs	GenesWithStitchedContigs	GenesWithStitchedContigsSkipped	GenesWithChimeraWarning
80326-Isotropis-foliosa	3447440	269059	7.8	348	340	339	334	312	245	0	5	17	96	243	0	0
80327-Jacksonia-spinosa	5679104	1241518	21.9	352	350	349	346	323	256	0	1	10	81	268	0	0
80331-Latrobea-diosmifolia	5593026	761958	13.6	351	344	343	338	314	242	0	4	12	75	268	0	0
80332-Leptosema-bossiaeoides	6458810	748450	11.6	350	346	346	339	307	225	0	2	11	77	269	0	0
80334-Mirbelia-rubiifolia	3142972	252231	8	351	342	339	328	289	204	0	2	10	84	255	0	0
80339-Oxylobium-cordifolium	12648730	1571273	12.4	350	349	348	345	331	281	0	4	19	94	254	0	0
80343-Phyllota-phylicoides	6019596	969054	16.1	351	347	346	344	321	255	0	1	13	85	261	0	0
80345-Podolobium-ilicifolium	4475926	249160	5.6	350	345	344	341	304	227	0	7	19	89	255	0	0
80352-Sphaerolobium-vimineum	6700926	1014057	15.1	352	347	347	343	333	282	0	6	15	92	255	0	0
80359-Urodon-capitatus	2663668	195705	7.3	351	330	328	300	219	117	0	3	5	99	229	0	0
80361-Viminaria-juncea	12265902	2246988	18.3	353	350	349	348	340	305	0	9	30	113	236	0	0
80563-Aotus-ericoides	7775146	430447	5.5	353	344	344	341	327	274	0	6	23	118	226	0	0
80568-Callistachys-lanceolata	7865714	569940	7.2	353	348	347	345	325	272	0	6	20	79	268	0	0
80572-Chorizema-ilicifolium	7142904	1074651	15	352	348	346	346	328	269	0	5	19	95	251	0	0
80578-Daviesia-acicularis	8493400	1719215	20.2	353	352	351	349	339	309	0	6	22	161	190	0	0
80583-Eutaxia-myrtifolia	5635436	498254	8.8	351	346	346	344	320	253	0	6	20	92	254	0	0
80586-Gastrolobium-bilobum	8809476	1346889	15.3	352	349	348	346	337	285	0	4	21	99	249	0	0
80812-Dillwynia-hispida	5970908	557456	9.3	351	346	345	341	318	254	0	3	16	88	257	0	0
80813-Gompholobium-ecostatum	5833964	883355	15.1	353	352	350	346	326	265	0	4	10	84	266	0	0
80814-Pultenaea-largiflorens	720166	130865	18.2	348	335	334	320	258	174	0	1	7	104	230	0	0
81237-Bossiaea-heterophylla	10085624	2508354	24.9	352	350	348	345	335	279	0	6	22	111	237	0	0
P1-10-Callistachys-lanceolata	5789002	235311	4.1	348	344	342	334	290	214	0	4	11	89	253	0	0
P1-11-Callistachys-alpestris	9671338	1203280	12.4	353	351	348	346	327	283	0	6	24	110	238	0	0
P1-12-Callistachys-scandens	8733190	477960	5.5	351	347	345	344	322	257	0	4	18	89	256	0	0
P1-13-Chorizema-aciculare	9646716	1701199	17.6	350	349	347	344	333	277	0	2	27	89	258	0	0
P1-14-Chorizema-dicksonii	4306838	501945	11.7	347	345	342	334	296	213	0	3	13	79	263	0	0
P1-15-Chorizema-parviflorum	8509400	1749630	20.6	352	350	349	347	332	280	0	2	18	94	255	0	0
P1-16-Podolobium-aestivum	7940124	377768	4.8	350	345	342	337	297	213	0	7	19	88	254	0	0
P1-17-Podolobium-aciculiferum	9320472	528120	5.7	349	348	346	344	310	233	1	5	24	97	249	0	0
P1-18-Dilwynia-hispida	9920298	939651	9.5	352	347	347	344	329	266	0	4	23	95	252	0	0
P1-19-Dillwynia-acerosa	9472350	698751	7.4	352	346	345	344	327	270	0	6	39	89	256	0	0
P1-1-Almaleea-incurvata	7672008	529069	6.9	351	346	345	344	318	247	0	3	15	100	245	0	0
P1-20-Dillwynia-acicularis	6367976	419527	6.6	351	347	347	343	317	249	1	8	26	109	238	0	0
P1-21-Dillwynia-dillwynioides	7529604	297548	4	348	346	343	336	298	222	0	3	17	100	243	0	0
P1-22-Dillwynia-floribunda	6058442	366450	6	348	341	339	335	314	242	0	4	18	98	241	0	0
P1-23-Dillwynia-glaberrima	5561832	405898	7.3	350	344	344	339	314	239	0	5	15	84	260	0	0
P1-24-Dillwynia-laxiflora	5824752	324534	5.6	348	342	342	340	309	233	0	2	17	90	252	0	0
P1-25-Dillwynia-pungens	7610392	500912	6.6	350	346	345	343	317	242	0	6	19	106	239	0	0
P1-26-Dillwynia-retorta	8394478	604813	7.2	351	346	344	342	322	258	0	7	21	91	253	0	0
P1-27-Dillwynia-cinerascens	8278402	355597	4.3	348	347	344	338	311	241	0	7	34	100	244	0	0
P1-28-Dillwynia-phylicoides	6279024	462230	7.4	353	341	341	339	314	251	0	8	28	99	242	0	0
P1-29-Euchilopsis-linearis	6356810	490729	7.7	350	346	345	344	317	250	0	16	72	93	252	0	0
P1-2-Almaleea-paludosa	9612170	793263	8.3	351	349	347	346	329	271	0	6	18	108	239	0	0
P1-31-Eutaxia-parvifolia	7465384	702704	9.4	351	346	345	343	324	258	0	4	18	110	235	0	0
P1-32-Gastrolobium-bilobum	8880834	1625063	18.3	351	349	348	347	325	261	0	4	17	91	257	0	0
P1-33-Gastrolobium-bracteolosum	8982996	1358074	15.1	351	348	347	346	330	275	0	2	18	90	257	0	0
P1-34-Gastrolobium-formosum	9589216	1246820	13	352	347	346	342	312	239	0	3	11	74	272	0	0
P1-35-Gastrolobium-latifolium	8343458	1062748	12.7	351	349	348	343	321	246	0	4	22	75	273	0	0
P1-36-Gastrolobium-leakeanum	8043648	1167585	14.5	352	349	347	345	333	279	0	6	21	101	246	0	0
P1-37-Jacksonia-racemosa	9817040	1578859	16.1	353	349	348	345	331	280	0	6	21	89	259	0	0
P1-38-Gastrolobium-formosum	4423760	460829	10.4	351	348	346	340	309	240	0	3	14	83	263	0	0
P1-39-Jacksonia-scoparia	7553564	524797	6.9	349	344	343	339	321	256	0	3	20	104	239	0	0
P1-3-Almaleea-cambagei	8318766	637656	7.7	352	348	347	344	326	252	0	5	16	100	247	0	0
P1-40-Aotus-Esperance	10748404	1184490	11	353	349	347	344	324	252	0	5	23	82	265	0	0
P1-41-Mirbelia-QLD	9116750	371138	4.1	348	346	344	336	299	217	0	6	19	87	257	0	0
P1-42-Jennata-empetrifolia	12578816	806609	6.4	352	348	347	344	320	271	0	7	25	106	241	0	0
P1-43-Jennata-ericifolia	6752412	317902	4.7	350	346	345	332	295	212	0	3	15	82	263	0	0
P1-44-Jennata-indira	11325332	435808	3.8	352	347	344	340	316	247	0	4	25	94	250	0	0
P1-45-Latrobea-brunonis	9932522	960463	9.7	352	350	348	344	314	244	0	5	23	77	271	0	0
P1-46-Latrobea-tenella	10025088	2088552	20.8	352	348	348	344	330	279	0	7	21	84	264	0	0
P1-47-Leptosema-daviesioides	8295044	1127040	13.6	352	347	346	344	330	261	0	3	16	82	264	0	0
P1-48-Leptosema-anomalum	11045746	2283794	20.7	353	348	347	346	335	302	0	6	23	116	231	0	0
P1-49-Leptosema-oxylobioides	6917244	991278	14.3	351	346	345	344	330	276	0	5	14	104	241	0	0
P1-4-Aotus-carinata	9238262	718636	7.8	352	347	346	345	331	273	0	5	26	96	250	0	0
P1-50-Leptosema-uniflorum	10420776	1607395	15.4	351	349	348	346	332	289	0	5	19	129	219	0	0
P1-51-Loricobbia-ochreata	17516768	1222714	7	353	350	348	346	329	284	0	8	22	102	246	0	0
P1-52-Loricobbia-pauciflora	6815698	841127	12.3	352	349	348	344	326	254	0	3	14	90	258	0	0
P1-53-Loricobbia-reticulata	7887298	857126	10.9	349	348	347	345	331	278	0	6	20	116	231	0	0
P1-54-Mirbelia-dilatata	5029038	300346	6	348	344	342	335	292	213	0	5	37	70	272	0	0
P1-55-Mirbelia-ovata	8747788	1259516	14.4	351	350	348	347	334	277	0	3	20	109	239	0	0
P1-56-Mirbelia-spinosa	7212132	215877	3	350	335	328	303	225	127	0	1	6	92	236	0	0
P1-57-Mirbelia-viminalis	12772980	1885716	14.8	351	350	348	346	331	289	0	6	19	130	219	0	0
P1-58-Mirbelia-subcordata	15097544	1181125	7.8	350	349	346	345	330	273	0	8	27	81	265	0	0
P1-59-Aotus-Dundas	10855384	1625789	15	353	349	348	347	335	284	0	9	25	108	240	0	0
P1-5-Aotus-prosacris	2810538	407269	14.5	351	348	347	343	311	235	0	5	14	101	246	0	0
P1-60-Phyllota-luehmannii	9617806	1376970	14.3	351	350	349	345	323	265	0	9	31	88	261	0	0
P1-61-Oxylobium-oxylobioides	7343932	849635	11.6	351	349	348	345	330	285	0	9	27	124	224	0	0
P1-62-Oxylobium-ellipticum	10084482	1334587	13.2	353	349	347	346	331	294	0	7	22	122	225	0	0
P1-63-Phyllota-barbata	14433056	1652736	11.5	353	351	349	346	331	282	0	5	26	113	236	0	0
P1-64-Phyllota-pleurandroides	14623842	2011825	13.8	351	350	349	348	333	285	0	3	20	100	249	0	0
P1-65-Phyllota-squarrosa	10593390	1967253	18.6	352	350	349	348	335	305	0	6	19	145	204	0	0
P1-66-Euchilus-aridus	1839342	98868	5.4	344	319	314	273	191	98	0	0	0	119	195	0	0
P1-67-Euchilus-obcordatus	8594854	1558563	18.1	351	351	350	348	332	275	0	5	22	95	255	0	0
P1-68-Grievea-brachytropis	7217316	389427	5.4	350	345	344	339	308	234	0	2	14	90	254	0	0
P1-69-Grievea-craigiana	6983688	629159	9	353	347	347	344	321	259	0	5	25	104	243	0	0
P1-6-Aotus-subglauca	13437868	1329506	9.9	352	347	346	345	337	285	0	8	21	122	224	0	0
P1-71-Pultenaea-juniperina	8474590	1211545	14.3	352	350	349	346	329	275	1	4	24	113	236	0	0
P1-72-Pultenaea-flexilis	8099128	791783	9.8	351	349	348	342	318	262	0	7	23	94	254	0	0
P1-73-Pultenaea-H	7332074	786771	10.7	350	348	347	343	325	263	0	4	17	113	234	0	0
P1-74-Pultenaea-glabra	11470290	832533	7.3	353	348	347	344	323	255	0	7	23	97	250	0	0
P1-75-Pultenaea-tuberculata	8018246	865078	10.8	352	349	347	345	329	268	0	6	21	95	252	0	0
P1-76-Pultenaea-furcata	9563368	757628	7.9	352	349	347	343	324	263	0	5	18	100	247	0	0
P1-77-Pultenaea-praecipua-praecipua	7352042	592567	8.1	352	345	344	339	314	241	0	4	19	95	249	0	0
P1-78-Pultenaea-mutabilis-mutabilis	7226060	633250	8.8	350	346	345	341	321	258	0	5	21	102	243	0	0
P1-79-Pultenaea-aculeata	6284274	517743	8.2	351	345	342	339	316	255	0	4	19	105	237	0	0
P1-7-Aotus-subspinescens	9324006	1573086	16.9	353	348	347	345	335	296	1	10	23	126	221	0	0
P1-80-Pultenaea-tenebrosa	6408704	584046	9.1	350	347	344	342	325	261	0	7	22	114	230	0	0
P1-81-Pultenaea-stipularis	8228640	709599	8.6	351	347	346	344	327	270	0	6	19	102	244	0	0
P1-82-Pultenaea-ferruginea	6890764	621071	9	349	347	346	341	320	253	0	5	20	107	239	0	0
P1-83-Pultenaea-villosa	7809060	879482	11.3	351	349	348	345	330	276	0	5	22	115	233	0	0
P1-84-Pultenaea-blakelyi	6971244	1008845	14.5	352	348	348	347	330	294	0	8	16	155	193	0	0
P1-85-Pultenaea-linophylla	8282256	1187326	14.3	353	350	348	347	330	287	0	8	20	109	239	0	0
P1-86-Pultenaea-rosmarinifolia	10480548	1481989	14.1	352	349	348	345	333	275	0	5	24	103	245	0	0
P1-87-Pultenaea-canescens	5998388	473409	7.9	351	348	347	345	321	256	0	6	22	115	232	0	0
P1-88-Pultenaea-retusa	10768134	1768574	16.4	353	350	349	348	332	292	0	8	20	140	209	0	0
P1-89-Pultenaea-microphylla	8168058	895361	11	350	347	345	342	326	284	0	5	20	127	218	0	0
P1-8-Aotus-procumbens	12679316	1864247	14.7	352	350	349	346	333	276	0	7	22	95	254	0	0
P1-90-Pultenaea-scabra	11249706	1599881	14.2	353	349	348	345	334	296	0	8	23	123	225	0	0
P1-91-Pultenaea-parviflora	7330444	782736	10.7	350	348	346	343	321	262	0	7	27	104	242	0	0
P1-92-Eutaxia-actinophylla	1627718	118818	7.3	349	322	321	294	210	113	0	1	5	84	237	0	0
P1-93-Eutaxia-obovata	7081054	762244	10.8	351	348	347	343	328	265	0	5	17	110	237	0	0
P1-94-Eutaxia-inuncta	11453142	918047	8	351	346	346	344	327	277	0	8	33	118	228	0	0
P1-96-Urodon-dasyphyllus	9062068	1339973	14.8	350	348	346	343	320	253	0	8	19	87	259	0	0
P1-9-Aotus-West-River	15635726	2019369	12.9	351	349	348	345	335	288	0	9	32	99	249	0	0
Total	942883310	107033439	1259.7	40015	39520	39361	38883	36269	29228	4	595	2306	11437	27925	0	0
Min	720166	98868	3	344	319	314	273	191	98	0	0	0	70	190	0	0
Max	17516768	2508354	24.9	353	352	351	349	340	309	1	16	72	161	273	0	0
Mean	8.27091e+06	1.8654e+06	21.8658	351.009	346.667	345.272	341.079	318.149	256.386	0.0350877	5.2193	20.2281	100.325	244.956	0	0
Median	8133593	819571	10.7	351	348	347	344	325	262	0	5	20	99	246.5	0	0

## Sheet: Sheet2
	Fabaceae (Mirbelieae)	Caryophyllids	Apiaceae	Cornaceae
Min	344	173	136	68
Mean	351	261	335	325
Median	351	278	343	340
Max	353	319	353	348
	Clugston et al.	Chincoya et al.	Clarkson et al.	Thomas et al.
